# Supplementary material for: A novel mean-centering method for normalizing microRNA expression from high-throughput RT-qPCR data
Source: BMC Res Notes. 2011 Dec 21;4:555. doi: 10.1186/1756-0500-4-555 (PMC3267743; doi:10.1186/1756-0500-4-555)
Supplement: Additional file 2 — R source code implementing MCR and CCR. This file contains source code that implements the MCR and CCR algorithms. A small example that demonstrates usage is also provided. [file 1756-0500-4-555-S2.R]

##########################################################################################
# Copyright (c) 2011 Asuragen, Inc.  Permission is hereby granted to use, reproduce, display,
# distribute, execute, transmit and prepare derivative works of the software, provided  that
# the copyright notice, this statement, and the following disclaimers must be included in all
# copies of the software.  THE SOFTWARE IS PROVIDED "AS IS", WITHOUT WARRANTY OR CONDITIONS
# OF ANY KIND, EXPRESS OR IMPLIED. IN NO EVENT SHALL THE COPYRIGHT HOLDER OR ANYONE
# DISTRIBUTING THE SOFTWARE BE LIABLE FOR ANY DAMAGES OR OTHER LIABILITY, WHETHER IN CONTRACT,
# TORT OR OTHERWISE, ARISING FROM, OUT OF OR IN CONNECTION WITH THE SOFTWARE.
##########################################################################################

##########################################################################################
# USAGE: Source this script to load functions for mean centering (both
# restricted and non-restricted versions) and to generate simulated data
# demonstrating differences between these normalization methods.
#
# Simulated data here exhibits high between-row and between-column correlation,
# along with censoring tightly correlated with simulated expression level.
# These properties are generally enough to illustrate superior performance of
# restricted mean-centering with regard to minimizing gene/row level variance
# originating from large between-sample differences in mean raw expression
# measurements.
#
# Note that if the set.seed(1) call is commented out/removed, the simulated data
# may (infrequently) not have enough fully observed rows for application of ccr
# normalization; an error message to this effect will be generated in these cases.
##########################################################################################

##########################################################################################
# MEAN-CENTERING
# genes in rows, samples in columns
##########################################################################################
meanCenter = function(rawData, restricted=TRUE, ...) {
	# calculate vector of sample means
	if (restricted) {
		# na.omit will remove all rows with any missing data values in any column
		means = apply(X=na.omit(rawData), MARGIN=2, FUN=mean)
	} else {
		# means based on all observed values (including those for non-fully observed rows)
		means = apply(X=rawData, MARGIN=2, FUN=mean, na.rm=TRUE)
	}
	# now subtract vector of means from each row of rawData
	meanCenteredData = rawData - data.frame(lapply(X=means, FUN=rep, times=nrow(rawData)))
	return(meanCenteredData)
}

##########################################################################################
# convenience function to quickly calculate concordance correlation coefficient
# (when no confidence interval is needed -- epi.ccc from epiR package offers more detail)
##########################################################################################
fastCCC = function(x, y) {
	pearson = cor(x, y)
	m1 = mean(x)
	m2 = mean(y)
	# use n, as opposed to n-1, as variance estimator denominator
	# (for agreement with epi.ccc / Lin 1989)
	s1 = sqrt(mean(x*x) - m1*m1)
	s2 = sqrt(mean(y*y) - m2*m2)
	correction = (2 * s1 * s2) / (s1^2 + s2^2 + (m1-m2)^2)
	ccc = pearson * correction
	return(ccc)
}


##########################################################################################
# CONCORDANCE CORRELATION NORMALIZER SELECTION
# genes in rows, samples in columns
##########################################################################################
selectCCRNormalizers = function(data, ctThreshold=35, ccRankCutoff=10, normCount=NA) {
	# need epiR package for epi.ccc function (used for confidence intervals associated with
	# concordance correlation coefficient estimates)
	require(epiR)
	
	# remove data above ctThreshold
	data[data>ctThreshold] = NA
	# remove all rows with missing data values
	data = na.omit(data)
	if (nrow(data) < ccRankCutoff) {
		stop(paste("Need at least ccRankCutoff =", ccRankCutoff, "fully observed rows."))
	}

	geneSymbol = rownames(data)
	sampleMeans = apply(X=data, MARGIN=2, FUN=mean)
	# calculate concordance correlation of each gene with sampleMeans vector
	allCCCVals = apply(X=data, MARGIN=1, FUN=fastCCC, y=sampleMeans)
	
	# re-order genes in decreasing order of concordance correlation with sampleMeans
	cccOrder = order(allCCCVals, decreasing=TRUE)[1:ccRankCutoff]
	data = data[cccOrder,]
	geneSymbol = geneSymbol[cccOrder]
	
	# take gene with highest concordance correlation as first normalizer
	excludedData = data[-1,]
	excludedGeneSymbol = geneSymbol[-1]
	data = as.data.frame(data[1,])
	normalizerSymbol = geneSymbol[1]
	
	# iterate process of adding normalizers until convergence criterion met
	converged = FALSE
	groupMeanCCC = list(epi.ccc(unlist(data), sampleMeans))
	while (!converged) {
		# find gene which, when added to already selected normalizers, maximizes
		# concordance correlation of mean of normalizers with sampleMeans
		bestCCC = list(rho.c = list(est = -Inf))
		bestCCCIndex = -Inf
		for (addedIndex in 1:nrow(excludedData)) {
			potentialData = rbind(data, as.data.frame(excludedData[addedIndex,]))
			# potentialMean is mean of set of normalizers taken to include gene/row addedIndex
			potentialMean = apply(X=potentialData, MARGIN=2, FUN=mean)
			cccVal = fastCCC(potentialMean, sampleMeans)
			# if concordance correlation of potentialMean w/sampleMeans is better than
			# current bestCCC, replace bestCCCIndex with addedIndex
			if (cccVal > bestCCC$rho.c$est) {
				bestCCC = epi.ccc(potentialMean, sampleMeans)
				bestCCCIndex = addedIndex
			}
		}
		
		# convergence criterion: if new concordance correlation value is not greater than
		# the upper limit of 95% CI of old concordance correlation, convergence is achieved
		converged = (bestCCC$rho.c$est <= groupMeanCCC[[nrow(data)]]$rho.c$upper)
		# if not yet converged, add newly selected normalizer to mix
		if (!converged || !is.na(normCount)) {
			groupMeanCCC[[length(groupMeanCCC)+1]] = bestCCC
			data = rbind(data, as.data.frame(excludedData[bestCCCIndex,]))
			normalizerSymbol = c(normalizerSymbol, excludedGeneSymbol[bestCCCIndex])
			excludedData = excludedData[-bestCCCIndex,]
			excludedGeneSymbol = excludedGeneSymbol[-bestCCCIndex]
		}
		
		# if normCount argument is used, convergence is defined only by desired number of normalizers
		if (!is.na(normCount)) {
			converged = (nrow(data) >= normCount)
		}
	}
	
	return(list(normalizers=normalizerSymbol, cccTrace=groupMeanCCC))
}

##########################################################################################
# FUNCTION TO NORMALIZE DATA USING PRE-SELECTED NORMALIZERS
# rawData: genes in rows, samples in columns
# normalizers: should specify (using indices or names) rows of rawData to use as normalizers
##########################################################################################
applyNormalizers = function(rawData, normalizers, ...) {
	if (missing(normalizers) || length(normalizers)==0) {
		stop("No normalizers supplied.")
	}
	normalizerData = rawData[normalizers,]
	if (nrow(na.omit(normalizerData)) < nrow(normalizerData)) {
		stop("Normalizer(s) not fully observed.")
	}
	# extract vector normValues of means of normalizer values for each sample
	normValues = apply(X=normalizerData, MARGIN=2, FUN=mean)
	# subtract normValues from each row of rawData to obtain normalizedData
	normalizedData = rawData - data.frame(lapply(X=normValues, FUN=rep, times=nrow(rawData)))
	# remove normalizer rows from normalizedData
	if (is.numeric(normalizers)) {
		normalizedData = normalizedData[-normalizers,]
	} else if (is.character(normalizers)) {
		normalizedData = normalizedData[!(rownames(normalizedData) %in% normalizers),]
	}
	return(normalizedData)
}

##########################################################################################
# SIMULATED DATA EXAMPLE USAGE
##########################################################################################

# generate simulated data with large between-row and between-column correlations
# start with uncorrelated matrix
set.seed(1)
simulatedData = data.frame(
	matrix(data=0.2*rnorm(250*25), nrow=250, ncol=25),
	row.names = unlist(lapply(X=LETTERS, FUN=paste, LETTERS, sep=""))[1:250]
)
# offset each row by different (random) amount
rowOffsets = rnorm(nrow(simulatedData))
simulatedData = simulatedData +
		t(data.frame(lapply(X=rowOffsets, FUN=rep, times=ncol(simulatedData))))
# offset each column by different (random) amount
colOffsets = rnorm(ncol(simulatedData))
simulatedData = simulatedData +
		data.frame(lapply(X=colOffsets, FUN=rep, times=nrow(simulatedData)))

# censor data, with censoring correlated with expression level
# remove values > 1.5 from simulatedData
simulatedData[simulatedData > 1.5] = NA

mcData = meanCenter(simulatedData, restricted=FALSE)
mcrData = meanCenter(simulatedData, restricted=TRUE)

ccrNormalizerSelection = selectCCRNormalizers(simulatedData)
ccrNormalizers = ccrNormalizerSelection$normalizers
ccrData = applyNormalizers(simulatedData, normalizers=ccrNormalizers)

# alternately, select pre-determined number of normalizers using selectCCRNormalizers:
ccrNormalizers = selectCCRNormalizers(simulatedData, normCount=2)$normalizers
ccrData = applyNormalizers(simulatedData, normalizers=ccrNormalizers)

# should generally see more reduction in gene/row standard deviations after applying
# mcr (or ccr) normalizations than non-restricted mean-centering
rawRowSds = apply(X=simulatedData, MARGIN=1, FUN=sd, na.rm=TRUE)
mcRowSds = apply(X=mcData, MARGIN=1, FUN=sd, na.rm=TRUE)
mcrRowSds = apply(X=mcrData, MARGIN=1, FUN=sd, na.rm=TRUE)
ccrRowSds = apply(X=ccrData, MARGIN=1, FUN=sd, na.rm=TRUE)
cat("Raw row standard deviations:\n")
print(summary(rawRowSds))
cat("\n(Non-restricted) mean-center normalized row standard deviations:\n")
print(summary(mcRowSds))
cat("\nMean-center-restricted normalized row standard deviations:\n")
print(summary(mcrRowSds))
cat("\nCCR normalized row standard deviations:\n")
print(summary(ccrRowSds))
